# Supplementary material for: Diagnostic performance of choline PET/CT for the detection of bone metastasis in prostate cancer: A systematic review and meta-analysis
Source: PLoS One. 2018 Sep 7;13(9):e0203400. doi: 10.1371/journal.pone.0203400 (PMC6128558; doi:10.1371/journal.pone.0203400)
Supplement: S1 Table — (XLSX) [file pone.0203400.s002.xlsx]

## Sheet: Sheet1
Primary data for per-patient basis.
Study references	Country	Year	Tracer	TP	FP	FN	TN
Evangelista et al	Italy	2015	18F	11	3	0	34
Fuccio et al	Italy	2010	11C	19	0	3	3
Garcia et al	Spain	2015	11C	35	2	1	120
Huysse et al	Belgium	2017	18F	13	0	2	49
Kitajima et al	America	2014	11C	13	1	3	78
Kitajima et al	Japan	2017	11C	10	1	1	9
Langsteger et al	France, Austria	2011	18F	20	2	2	16
Nanni et al	Italy	2016	11C	5	1	5	78
Picchio et al	Italy	2012	11C	24	1	3	50
Takesh et al	Germany	2012	18F	15	0	3	19
TP, true positive; FP, false positive; TN, true negative; FN, false negative.
