# Supplementary material for: Diagnostic performance of choline PET/CT for the detection of bone metastasis in prostate cancer: A systematic review and meta-analysis
Source: PLoS One. 2018 Sep 7;13(9):e0203400. doi: 10.1371/journal.pone.0203400 (PMC6128558; doi:10.1371/journal.pone.0203400)
Supplement: S2 Table — (XLSX) [file pone.0203400.s003.xlsx]

## Sheet: Sheet1
Primary data for per-lesion basis.
Study references	Country	Year	Tracer	TP	FP	FN	TN
Beheshti et al	Austria	2010	18F	207	3	56	96
Fuccio et al	Italy	2010	11C	50	0	3	3
Garcia et al	Spain	2015	11C	74	1	3	12
Huysse et al	Belgium	2017	18F	18	0	6	55
Langsteger et al	France, Austria	2011	18F	61	12	7	280
McCarthy et al	Australia	2011	18F	136	0	6	17
Piccardo et al	Italy	2014	18F	29	2	4	22
Wieder et al	Germany	2017	11C	65	6	5	380
TP, true positive; FP, false positive; TN, true negative; FN, false negative.
